# Supplementary material for: A QbD Approach for Evaluating the Effect of Selective Laser Sintering Parameters on Printability and Properties of Solid Oral Forms
Source: Pharmaceutics. 2021 Oct 15;13(10):1701. doi: 10.3390/pharmaceutics13101701 (PMC8539463; doi:10.3390/pharmaceutics13101701)
Supplement: Supplementary file 1 [file pharmaceutics-13-01701-s001.zip]

Archive with 1 entries (1 files):
- pharmaceutics-1395488-supplementary.pdf
